# Supplementary material for: A comparison of running kinetics in children with and without genu varus: A cross sectional study
Source: PLoS One. 2017 Sep 19;12(9):e0185057. doi: 10.1371/journal.pone.0185057 (PMC5605008; doi:10.1371/journal.pone.0185057)
Supplement: S1 File — (S1 Fig 2). (XLSX) [file pone.0185057.s001.xlsx]

## Sheet: Fx Dominant
		Mean		Standard deviation
		varum	normal	upper varus	lower varus	upper healthy	lower normal
		1.10954	0.2295	5.52848	-3.30939	0.379242	0.0797579
		-0.179131	0.0401236	2.01381	-2.37207	0.326657	-0.24641
		-2.06438	-0.281227	3.5414	-7.67015	0.109689	-0.672142
		-3.02992	-0.567968	3.91348	-9.97332	-0.214591	-0.921346
		1.29769	-0.541762	8.07375	-5.47837	0.14524	-1.22876
		6.25583	0.0595055	14.1043	-1.59267	1.76408	-1.64507
		8.05788	1.29629	16.5092	-0.393404	4.2494	-1.65681
		8.55341	2.91435	18.8844	-1.77763	6.88903	-1.06034
		10.2792	4.42365	23.5298	-2.97152	8.89224	-0.0449343
		9.14225	5.34162	23.0095	-4.72496	9.83943	0.843799
		7.12814	5.42401	20.6724	-6.41608	9.84321	1.0048
		5.43169	4.74415	17.6349	-6.77149	9.2298	0.258503
		4.18294	3.61197	14.7161	-6.35022	8.20037	-0.976435
		3.84486	2.40442	13.023	-5.33326	6.90006	-2.09123
		3.35479	1.40112	11.9099	-5.20028	5.52246	-2.72023
		2.11964	0.696632	10.5183	-6.27901	4.31319	-2.91992
		0.62487	0.218068	8.2611	-7.01136	3.59662	-3.16048
		-1.18311	-0.176361	5.40691	-7.77313	3.51629	-3.86901
		-2.82424	-0.586624	3.25144	-8.89992	3.68941	-4.86266
		-3.39657	-1.01663	2.47229	-9.26544	3.68136	-5.71463
		-3.54357	-1.39909	2.85446	-9.9416	3.40246	-6.20064
		-3.42872	-1.66406	3.52915	-10.3866	3.00848	-6.33661
		-3.58417	-1.79541	3.55936	-10.7277	2.66055	-6.25136
		-3.88914	-1.84209	3.13077	-10.909	2.38631	-6.07049
		-4.09521	-1.88828	3.07642	-11.2668	2.12605	-5.9026
		-3.80133	-2.0075	3.62145	-11.2241	1.81674	-5.83174
		-3.3167	-2.23052	4.29393	-10.9273	1.40818	-5.86923
		-2.81566	-2.5424	4.85712	-10.4884	0.886548	-5.97135
		-2.45041	-2.90012	5.25629	-10.1571	0.315473	-6.11572
		-2.05584	-3.25364	5.24227	-9.35395	-0.188223	-6.31906
		-2.13885	-3.5598	5.32599	-9.60368	-0.544131	-6.57547
		-2.41178	-3.79189	5.12768	-9.95124	-0.76065	-6.82313
		-3.16478	-3.94501	4.03758	-10.3671	-0.885327	-7.00469
		-3.83314	-4.03425	2.60765	-10.2739	-0.935351	-7.13314
		-4.47181	-4.08524	1.97253	-10.9162	-0.895934	-7.27455
		-4.66615	-4.12242	1.97045	-11.3027	-0.775311	-7.46952
		-4.87652	-4.16243	1.89813	-11.6512	-0.634776	-7.69009
		-5.2229	-4.21408	1.61667	-12.0625	-0.552536	-7.87563
		-5.56391	-4.28142	1.2654	-12.3932	-0.572022	-7.99082
		-6.07902	-4.36592	0.759491	-12.9175	-0.685318	-8.04652
		-6.30218	-4.46746	0.363209	-12.9676	-0.850872	-8.08405
		-6.79064	-4.58621	-0.133853	-13.4474	-1.025	-8.14742
		-7.09586	-4.72464	-0.339222	-13.8525	-1.18471	-8.26457
		-7.48694	-4.88585	-0.738496	-14.2354	-1.32936	-8.44234
		-7.90597	-5.06644	-1.28804	-14.5239	-1.46523	-8.66765
		-8.15081	-5.24704	-1.71287	-14.5888	-1.59122	-8.90286
		-8.17258	-5.39078	-1.7304	-14.6148	-1.69991	-9.08164
		-8.00497	-5.45457	-1.89339	-14.1165	-1.78386	-9.12528
		-7.78522	-5.40753	-1.81441	-13.756	-1.83325	-8.98181
		-7.44676	-5.2427	-1.51507	-13.3784	-1.82968	-8.65573
		-7.14052	-4.97492	-1.04728	-13.2338	-1.74958	-8.20027
		-6.95035	-4.62971	-0.795698	-13.105	-1.57565	-7.68376
		-6.83355	-4.23064	-0.311676	-13.3554	-1.30557	-7.1557
		-6.28933	-3.79183	0.403133	-12.9818	-0.949503	-6.63416
		-5.77123	-3.31856	1.35648	-12.8989	-0.520972	-6.11615
		-5.09464	-2.81241	2.24383	-12.4331	-0.0304655	-5.59436
		-4.58469	-2.27645	2.97047	-12.1399	0.512564	-5.06546
		-3.98867	-1.71736	3.56985	-11.5472	1.09551	-4.53023
		-3.23488	-1.14508	4.53149	-11.0012	1.70061	-3.99077
		-2.56281	-0.572033	5.28803	-10.4136	2.30704	-3.4511
		-2.14662	-0.0126316	5.7175	-10.0107	2.89586	-2.92113
		-1.51385	0.517689	6.33958	-9.36728	3.45239	-2.41701
		-1.13855	1.00496	6.59555	-8.87266	3.96481	-1.95488
		-0.551651	1.43969	6.92727	-8.03058	4.42324	-1.54387
		-0.252992	1.81814	7.03714	-7.54313	4.82179	-1.18552
		0.041808	2.14128	7.15974	-7.07613	5.16011	-0.877544
		0.230661	2.41218	7.09613	-6.6348	5.44192	-0.617567
		0.528482	2.63389	7.30473	-6.24777	5.67189	-0.404112
		0.604994	2.8084	7.21383	-6.00384	5.85299	-0.236197
		0.734486	2.93669	7.22117	-5.7522	5.98492	-0.111551
		0.73078	3.01962	7.0253	-5.56374	6.06526	-0.0260068
		0.667293	3.0589	6.74702	-5.41243	6.09131	0.0264855
		0.596314	3.05753	6.44117	-5.24854	6.06195	0.0531209
		0.484735	3.0201	6.06779	-5.09832	5.97959	0.0606019
		0.512285	2.9525	5.83007	-4.8055	5.85065	0.0543555
		0.46815	2.8621	5.51772	-4.58142	5.68507	0.0391293
		0.371053	2.75751	5.10223	-4.36012	5.49454	0.0204723
		0.333127	2.64739	4.83886	-4.17261	5.28969	0.0050831
		0.2117	2.53812	4.58794	-4.16454	5.07683	-0.000578716
		0.310841	2.43135	4.34159	-3.71991	4.85474	0.00795507
		0.27715	2.32337	4.05383	-3.49953	4.6147	0.0320349
		0.331668	2.20663	3.96967	-3.30634	4.34458	0.0686899
		0.280047	2.07281	3.59138	-3.03128	4.03669	0.108926
		0.338779	1.91578	3.48503	-2.80747	3.69376	0.137804
		0.38698	1.73417	3.43014	-2.65618	3.3287	0.139633
		0.522972	1.53239	3.39176	-2.34582	2.95803	0.106752
		0.589753	1.32045	3.39361	-2.21411	2.59602	0.0448921
		0.465866	1.11088	3.10502	-2.17329	2.25174	-0.0299711
		0.622235	0.913988	3.11105	-1.86658	1.92877	-0.10079
		0.51017	0.733998	2.93534	-1.915	1.62664	-0.158648
		0.500123	0.569081	2.87604	-1.87579	1.34439	-0.206224
		0.516482	0.414909	2.74856	-1.7156	1.08338	-0.253564
		0.515353	0.269629	2.73331	-1.7026	0.848184	-0.308926
		0.353765	0.13688	2.51624	-1.80871	0.643984	-0.370225
		0.457147	0.0250615	2.74047	-1.82617	0.473171	-0.423048
		0.227322	-0.0565477	2.42181	-1.96716	0.334517	-0.447613
		0.141749	-0.10289	2.34915	-2.06565	0.224068	-0.429849
		0.0255501	-0.116852	2.23964	-2.18854	0.135821	-0.369525
		0.0954592	-0.109047	2.23494	-2.04402	0.0640337	-0.282127
		-0.040149	-0.0929506	1.93405	-2.01434	0.00953494	-0.195436
		-0.0439043	-0.0780255	2.05058	-2.13839	-0.0134275	-0.142624

## Sheet: Fy  Dominant
	Mean		Standard deviation
	varum	normal	upper varus	lower varus	upper healthy	lower healthy
	1.85098	0.592257	8.51903	-4.81707	1.20172	-0.017207
	-1.84261	1.13399	0.914787	-4.6	1.98362	0.284362
	-11.9584	1.13259	-1.17771	-22.7391	2.13389	0.131293
	-23.2883	0.0319022	-8.28693	-38.2897	1.72625	-1.66245
	-27.3672	-2.46237	-11.9479	-42.7864	1.00818	-5.93292
	-26.7039	-6.10352	-9.31419	-44.0936	-0.385042	-11.822
	-23.134	-10.0967	-6.40006	-39.8679	-2.57021	-17.6233
	-20.5277	-13.4663	-6.45111	-34.6042	-5.08764	-21.845
	-19.0371	-15.5651	-1.24526	-36.8288	-6.80522	-24.3249
	-16.9793	-16.3215	0.707373	-34.666	-6.71412	-25.9289
	-16.3059	-16.0923	0.1944	-32.8063	-5.30376	-26.8808
	-16.5363	-15.3519	-1.79037	-31.2823	-4.00899	-26.6949
	-17.6862	-14.4922	-3.23399	-32.1384	-3.75367	-25.2308
	-18.8509	-13.8122	-4.20457	-33.4973	-4.58942	-23.0351
	-20.1966	-13.5839	-5.77215	-34.6211	-5.98508	-21.1827
	-21.6974	-14.0569	-7.34761	-36.0471	-7.36024	-20.7536
	-24.0153	-15.3821	-9.01292	-39.0176	-8.75427	-22.0099
	-26.5642	-17.5307	-11.1841	-41.9443	-10.678	-24.3833
	-29.0007	-20.2873	-13.9169	-44.0845	-13.298	-27.2765
	-30.5415	-23.3204	-17.2132	-43.8699	-16.2802	-30.3607
	-31.5568	-26.2822	-20.69	-42.4235	-19.0365	-33.5279
	-32.6689	-28.8842	-23.421	-41.9169	-21.0393	-36.729
	-33.6093	-30.9405	-24.8247	-42.3939	-22.1248	-39.7561
	-34.3193	-32.3767	-25.0145	-43.6242	-22.4955	-42.2579
	-34.5097	-33.21	-24.2569	-44.7625	-22.473	-43.947
	-33.9055	-33.515	-23.0364	-44.7745	-22.321	-44.7091
	-32.9937	-33.3881	-22.0438	-43.9437	-22.184	-44.5922
	-31.6751	-32.924	-20.4987	-42.8516	-22.0853	-43.7628
	-30.402	-32.2092	-19.1566	-41.6475	-21.9459	-42.4726
	-28.7914	-31.3284	-17.461	-40.1219	-21.6446	-41.0123
	-26.9061	-30.3618	-14.9281	-38.8841	-21.0931	-39.6305
	-25.8527	-29.3775	-13.5986	-38.1067	-20.2875	-38.4676
	-25.1215	-28.4151	-13.596	-36.6471	-19.2825	-37.5477
	-24.733	-27.4752	-14.5478	-34.9182	-18.1295	-36.8209
	-24.2202	-26.5202	-14.9978	-33.4425	-16.8588	-36.1815
	-23.3219	-25.4931	-14.5019	-32.1419	-15.5056	-35.4806
	-22.354	-24.3413	-14.0391	-30.6689	-14.1241	-34.5585
	-21.3029	-23.038	-13.2192	-29.3865	-12.7687	-33.3074
	-19.9136	-21.5916	-12.1027	-27.7245	-11.4692	-31.7139
	-18.6108	-20.0365	-10.8209	-26.4007	-10.2226	-29.8505
	-17.1929	-18.4159	-9.63242	-24.7533	-8.99967	-27.8321
	-15.9288	-16.7672	-8.47872	-23.3788	-7.76617	-25.7682
	-14.5075	-15.1163	-7.37227	-21.6427	-6.50061	-23.7319
	-13.1835	-13.4748	-6.32477	-20.0422	-5.1993	-21.7504
	-11.7156	-11.8436	-5.1848	-18.2464	-3.86595	-19.8213
	-10.2203	-10.2126	-3.82407	-16.6165	-2.49929	-17.9259
	-8.64599	-8.56367	-2.30811	-14.9839	-1.08465	-16.0427
	-6.87682	-6.87484	-0.578726	-13.1749	0.401195	-14.1509
	-4.88556	-5.12706	1.52097	-11.2921	1.97919	-12.2333
	-2.7917	-3.31082	3.72698	-9.31038	3.65563	-10.2773
	-0.874237	-1.42921	5.50229	-7.25077	5.41816	-8.27659
	1.12894	0.505572	7.69692	-5.43903	7.24238	-6.23123
	3.00327	2.47963	9.52071	-3.51416	9.10647	-4.1472
	5.10633	4.48408	11.6887	-1.476	10.9979	-2.02971
	6.99377	6.51324	13.5616	0.425969	12.9108	0.115713
	9.07206	8.56021	15.6672	2.47696	14.8399	2.28056
	10.8896	10.6136	17.348	4.43119	16.7765	4.45079
	12.8316	12.6566	19.3698	6.29341	18.7075	6.6057
	14.7386	14.6665	21.1141	8.36304	20.6154	8.71765
	16.7872	16.6146	23.2068	10.3676	22.4774	10.7518
	18.4233	18.4694	24.8267	12.02	24.2712	12.6676
	20.0825	20.2005	26.4918	13.6733	25.9764	14.4245
	21.3954	21.7844	27.5813	15.2094	27.579	15.9898
	22.6609	23.2086	28.5522	16.7696	29.069	17.3482
	23.8359	24.4693	29.4709	18.201	30.4373	18.5013
	24.8899	25.5691	30.4161	19.3637	31.6765	19.4617
	25.6482	26.5098	30.9103	20.386	32.7782	20.2414
	26.5217	27.2937	31.884	21.1593	33.7405	20.8469
	27.2004	27.9202	32.4425	21.9582	34.5647	21.2757
	27.9985	28.3862	33.3776	22.6194	35.2515	21.5208
	28.3383	28.6838	33.6303	23.0463	35.7916	21.5759
	28.75	28.8035	34.2734	23.2266	36.1662	21.4408
	28.9459	28.7321	34.4695	23.4222	36.3448	21.1193
	29.074	28.4546	34.7393	23.4087	36.2899	20.6192
	29.0443	27.957	34.8502	23.2383	35.9629	19.9512
	28.9727	27.2263	35.0378	22.9076	35.3311	19.1215
	28.639	26.2537	34.8463	22.4317	34.3727	18.1347
	28.1541	25.0371	34.6577	21.6505	33.0813	16.9928
	27.6806	23.5857	34.3303	21.0309	31.4675	15.7039
	26.9109	21.9234	33.7947	20.027	29.5582	14.2886
	26.185	20.0884	33.166	19.204	27.3965	12.7804
	25.2017	18.1343	32.6092	17.7942	25.042	11.2266
	23.9752	16.123	31.2538	16.6965	22.5665	9.67949
	22.8361	14.1191	30.1913	15.481	20.0471	8.19111
	21.4692	12.1827	28.6886	14.2499	17.5575	6.80794
	19.9692	10.3647	27.1723	12.7662	15.1622	5.56726
	18.3899	8.69962	25.1282	11.6516	12.9087	4.49053
	16.7707	7.20424	23.1509	10.3905	10.8332	3.57527
	15.0469	5.87956	20.8736	9.22019	8.95903	2.8001
	13.549	4.71815	18.6793	8.41862	7.30001	2.13629
	12.0415	3.7107	16.6533	7.42978	5.86311	1.55829
	10.3606	2.84944	14.415	6.30608	4.6505	1.04837
	8.86914	2.12743	12.2249	5.51344	3.65426	0.600597
	7.50141	1.53654	10.3587	4.64407	2.84655	0.226525
	6.40212	1.06595	8.70024	4.104	2.17964	-0.0477346
	5.14252	0.703269	7.14179	3.14326	1.60779	-0.201253
	4.31351	0.436442	5.99348	2.63353	1.11149	-0.238603
	3.63635	0.254151	5.27077	2.00194	0.700401	-0.1921
	3.10422	0.144127	4.35205	1.85638	0.396398	-0.108143
	2.57229	0.0908504	3.64591	1.49866	0.213667	-0.0319665
	2.37623	0.074863	3.28909	1.46337	0.146429	0.00329694

## Sheet: Fz  dominant
		Mean		Standard deviation
		varum	normal	upper varus	lower varus	upper healthy	lower healthy
		10.4183	0.000465961	20.7872	0.0492987	0.00179422	-0.000862295
		18.2427	0.000931921	28.5155	7.96985	0.00358843	-0.00172459
		42.1234	-0.000603927	72.5449	11.702	0.00209398	-0.00330184
		83.2928	0.829876	127.01	39.5757	3.31636	-1.65661
		113.603	8.42749	159.503	67.7019	19.2549	-2.39991
		115.8	24.8212	162.673	68.9271	45.7929	3.84943
		113.331	47.4091	163.804	62.8589	75.6964	19.1218
		109.388	70.3565	155.782	62.9944	101.598	39.1146
		109.994	89.2384	143.74	76.249	120.397	58.0801
		112.314	102.412	135.948	88.68	133.447	71.3772
		115.596	110.456	138.031	93.1604	142.365	78.5463
		118.801	114.839	141.71	95.8924	146.986	82.6912
		120.482	116.917	144.189	96.7755	147.632	86.2022
		120.642	117.652	141.649	99.6357	146.253	89.0517
		122.093	117.74	140.02	104.167	145.464	90.0164
		125.363	117.766	141.373	109.354	146.415	89.1177
		130.479	118.233	146.854	114.103	148.111	88.3545
		136.077	119.528	153.391	118.763	149.322	89.7343
		141.717	121.892	159.798	123.636	150.026	93.7578
		147.02	125.374	165.865	128.176	151.355	99.3924
		151.071	129.818	171.442	130.699	154.557	105.08
		154.252	134.905	175.988	132.516	159.693	110.117
		157.648	140.261	180.747	134.55	165.615	114.907
		161.78	145.562	186.649	136.911	171.12	120.004
		165.968	150.624	191.402	140.535	175.741	125.507
		171.194	155.413	196.655	145.733	179.664	131.162
		176.005	159.996	200.316	151.693	183.326	136.665
		182.021	164.466	205.432	158.61	187.064	141.868
		187.113	168.86	207.064	167.162	190.912	146.808
		192.125	173.135	208.641	175.609	194.731	151.538
		196.433	177.186	212.668	180.197	198.344	156.027
		198.733	180.898	216.726	180.74	201.638	160.157
		200.748	184.183	219.9	181.596	204.574	163.792
		203.606	187.014	223.245	183.966	207.171	166.857
		205.668	189.416	226.394	184.942	209.463	169.368
		207.391	191.44	228.227	186.554	211.463	171.416
		208.947	193.149	230.104	187.789	213.176	173.122
		210.129	194.599	231.042	189.216	214.618	174.579
		211.056	195.807	231.94	190.172	215.79	175.824
		211.873	196.785	232.366	191.38	216.717	176.852
		212.386	197.505	232.567	192.204	217.39	177.621
		212.666	197.941	232.969	192.364	217.797	178.085
		212.163	198.063	232.595	191.731	217.924	178.202
		211.483	197.852	232.004	190.961	217.759	177.945
		210.986	197.328	231.946	190.026	217.329	177.328
		209.985	196.516	230.836	189.134	216.656	176.375
		208.903	195.469	229.757	188.048	215.787	175.151
		207.917	194.234	229.068	186.767	214.743	173.724
		206.45	192.847	227.63	185.271	213.541	172.152
		204.728	191.326	226.131	183.326	212.176	170.476
		202.601	189.681	224.3	180.903	210.644	168.718
		201.013	187.903	222.271	179.754	208.927	166.879
		198.15	185.997	219.791	176.509	207.034	164.96
		196.291	183.957	217.845	174.737	204.966	162.948
		193.47	181.792	214.683	172.258	202.74	160.843
		190.813	179.514	212.214	169.412	200.378	158.651
		187.599	177.124	208.49	166.708	197.877	156.372
		184.526	174.612	205.422	163.63	195.219	154.005
		180.975	171.95	201.785	160.165	192.375	151.525
		177.32	169.096	197.935	156.705	189.308	148.884
		173.566	166.009	194.524	152.607	185.998	146.021
		169.434	162.652	190.135	148.734	182.431	142.873
		165.135	159.014	185.809	144.461	178.622	139.406
		160.794	155.096	181.58	140.008	174.58	135.611
		156.453	150.912	177.503	135.402	170.318	131.505
		151.646	146.478	172.565	130.728	165.847	127.108
		147.086	141.806	167.946	126.227	161.187	122.425
		142.113	136.899	163.082	121.143	156.35	117.448
		137.281	131.748	157.938	116.624	151.333	112.163
		131.711	126.33	152.682	110.741	146.088	106.571
		126.878	120.618	147.326	106.429	140.536	100.7
		121.58	114.594	141.696	101.464	134.587	94.601
		115.986	108.253	135.828	96.1429	128.166	88.3406
		110.88	101.611	130.493	91.2663	121.242	81.9803
		105.391	94.706	124.697	86.0845	113.839	75.573
		99.8912	87.6035	119.099	80.6833	106.042	69.1649
		94.3198	80.3948	112.482	76.1577	97.9838	62.8058
		88.5328	73.1874	106.324	70.7412	89.8215	56.5533
		83.4866	66.0935	100.691	66.282	81.7108	50.4762
		77.7486	59.2206	94.0635	61.4338	73.7854	44.6558
		71.8819	52.6624	87.471	56.2927	66.1479	39.1769
		66.681	46.4917	81.2906	52.0715	58.873	34.1104
		61.6252	40.7581	75.6062	47.6441	52.0116	29.5045
		56.5483	35.495	69.1954	43.9012	45.6007	25.3893
		51.1777	30.7236	62.2791	40.0763	39.6653	21.7818
		46.6681	26.4504	56.7154	36.6207	34.2242	18.6765
		42.339	22.6575	51.531	33.147	29.2842	16.0307
		38.0974	19.2988	46.0962	30.0987	24.8308	13.7667
		33.9475	16.311	40.6683	27.2267	20.8306	11.7913
		30.3638	13.6307	36.7209	24.0067	17.2406	10.0209
		27.2215	11.2108	32.1794	22.2636	14.019	8.40262
		23.9069	9.02633	28.631	19.1828	11.1384	6.9143
		22.0108	7.07157	26.4491	17.5724	8.59121	5.55193
		19.6823	5.35481	23.5581	15.8064	6.39427	4.31535
		17.7803	3.89058	21.2897	14.2709	4.58349	3.19766
		15.6682	2.69117	18.9186	12.4177	3.19208	2.19025
		14.4442	1.75868	17.8891	10.9993	2.18703	1.33032
		13.2842	1.08057	16.0283	10.5401	1.46133	0.699819
		12.3269	0.630485	15.2105	9.44333	0.935286	0.325685
		10.9972	0.370461	13.2624	8.73194	0.579228	0.161694
		10.5038	0.253923	12.5521	8.45554	0.378707	0.12914

## Sheet: Fx  Non-Dominant
		Mean		standard deviation
		varum	normal	upper varus	lower varus	upper healthy	lower healthy
		-0.402911	0.211908	2.7351	-3.54092	0.402579	0.0212377
		0.675064	0.0973056	2.44087	-1.09074	0.472501	-0.27789
		1.04813	-0.142101	2.92195	-0.825692	0.304565	-0.588767
		1.13543	-0.418382	5.16738	-2.89652	-0.129765	-0.707
		4.06932	-0.549906	8.67649	-0.537858	0.137237	-1.23705
		6.22547	-0.324218	12.5884	-0.137504	1.53325	-2.18168
		7.94329	0.38704	15.6881	0.198469	3.66309	-2.88901
		8.41853	1.53026	17.1287	-0.291643	5.99293	-2.93242
		8.10921	2.87291	16.8701	-0.651717	7.83095	-2.08514
		7.40043	4.10852	14.5809	0.219962	8.74692	-0.529872
		6.61446	4.97709	13.0522	0.176671	8.94818	1.00601
		4.23674	5.3391	11.5223	-3.04881	9.11426	1.56395
		2.29298	5.1955	12.4916	-7.90567	9.2695	1.12151
		1.69162	4.65437	12.6256	-9.24241	8.81645	0.492297
		1.12499	3.86485	10.7541	-8.50411	7.68656	0.0431414
		1.02897	2.96067	11.9549	-9.89699	6.40091	-0.479573
		0.313729	2.03233	12.0321	-11.4047	5.44813	-1.38346
		-1.34008	1.12995	9.72378	-12.4039	4.70227	-2.44237
		-2.81689	0.286902	7.55003	-13.1838	3.8327	-3.2589
		-3.69036	-0.460799	5.47354	-12.8543	2.81152	-3.73311
		-3.83646	-1.07976	3.56486	-11.2378	1.85787	-4.01739
		-3.74292	-1.55888	3.09413	-10.58	1.17385	-4.29161
		-3.5794	-1.91731	3.37221	-10.531	0.769756	-4.60437
		-3.45391	-2.18809	3.44211	-10.3499	0.547122	-4.9233
		-3.24793	-2.39333	3.30023	-9.7961	0.418304	-5.20497
		-3.33439	-2.53535	2.51739	-9.18617	0.305515	-5.37621
		-3.54101	-2.61063	1.7937	-8.87572	0.159996	-5.38125
		-4.03583	-2.62951	1.15408	-9.22574	0.0151851	-5.2742
		-4.32655	-2.62364	0.77403	-9.42713	-0.0366924	-5.21059
		-4.82362	-2.63593	0.843249	-10.4905	0.0236359	-5.29549
		-5.54172	-2.70311	0.207001	-11.2904	0.0754688	-5.48169
		-6.03826	-2.84304	-0.202373	-11.8742	-0.016154	-5.66993
		-6.31397	-3.05121	-0.441144	-12.1868	-0.276649	-5.82577
		-6.71753	-3.3054	-0.894192	-12.5409	-0.617805	-5.99299
		-7.05249	-3.57417	-1.35039	-12.7546	-0.908534	-6.23981
		-7.3155	-3.82622	-1.73288	-12.8981	-1.06437	-6.58807
		-7.4755	-4.0377	-2.07692	-12.8741	-1.08689	-6.9885
		-7.61323	-4.19625	-2.37748	-12.849	-1.02594	-7.36655
		-7.71188	-4.30134	-2.6258	-12.798	-0.929622	-7.67306
		-7.82804	-4.36229	-2.72398	-12.9321	-0.828384	-7.8962
		-8.03657	-4.39503	-2.86056	-13.2126	-0.741593	-8.04847
		-8.19	-4.41842	-3.10166	-13.2783	-0.685537	-8.15131
		-8.4135	-4.45027	-3.1262	-13.7008	-0.67253	-8.22801
		-8.60017	-4.50302	-3.58442	-13.6159	-0.7041	-8.30194
		-8.81241	-4.58091	-3.79531	-13.8295	-0.767502	-8.39431
		-8.77793	-4.67825	-3.74294	-13.8129	-0.840215	-8.51629
		-8.74039	-4.77992	-3.67496	-13.8058	-0.900393	-8.65945
		-8.6563	-4.86326	-3.48135	-13.8312	-0.934513	-8.79201
		-8.70582	-4.90163	-3.39717	-14.0145	-0.93674	-8.86653
		-8.34712	-4.86984	-2.9617	-13.7325	-0.901193	-8.83848
		-7.87876	-4.74949	-2.38045	-13.3771	-0.813407	-8.68557
		-7.24223	-4.53169	-1.785	-12.6995	-0.650482	-8.41289
		-6.74196	-4.2165	-1.14333	-12.3406	-0.391516	-8.04148
		-6.03523	-3.81218	-0.189043	-11.8814	-0.030478	-7.59388
		-5.53762	-3.33498	0.428606	-11.5039	0.420012	-7.08997
		-4.95239	-2.80686	1.11113	-11.0159	0.934029	-6.54774
		-4.50293	-2.25105	1.55901	-10.5649	1.48041	-5.9825
		-4.05181	-1.68772	2.31015	-10.4138	2.03086	-5.4063
		-3.59911	-1.13153	2.59154	-9.78976	2.56487	-4.82792
		-3.16449	-0.591183	3.16555	-9.49454	3.0691	-4.25147
		-2.82269	-0.0715029	3.3833	-9.02868	3.53335	-3.67635
		-2.48183	0.422786	3.58304	-8.54671	3.94876	-3.10319
		-2.13009	0.8845	3.61369	-7.87386	4.31024	-2.54124
		-1.71439	1.30412	3.77428	-7.20307	4.61621	-2.00798
		-1.31112	1.67262	3.74189	-6.36413	4.86558	-1.52033
		-1.11721	1.98422	3.68069	-5.91511	5.05562	-1.08717
		-0.776471	2.2372	3.79833	-5.35127	5.18306	-0.708667
		-0.627622	2.43286	3.54709	-4.80234	5.24601	-0.380294
		-0.389712	2.57402	3.55754	-4.33697	5.24572	-0.0976698
		-0.265349	2.66389	3.29114	-3.82184	5.18672	0.141072
		-0.242018	2.70558	3.34099	-3.82503	5.0764	0.334755
		-0.200654	2.70252	3.15545	-3.55676	4.92549	0.479559
		-0.0710127	2.65939	3.17403	-3.31605	4.74793	0.570859
		-0.013079	2.58293	2.89596	-2.92212	4.55994	0.605919
		-0.093014	2.48183	2.88999	-3.07602	4.37666	0.586996
		-0.250215	2.36558	2.62972	-3.13015	4.2081	0.523066
		-0.15949	2.24285	2.7358	-3.05478	4.05646	0.429247
		-0.172596	2.11965	2.55401	-2.8992	3.91602	0.323289
		-0.255565	1.99823	2.39252	-2.90365	3.77517	0.221303
		-0.270919	1.87681	2.53728	-3.07912	3.61863	0.134988
		-0.222984	1.75098	2.45948	-2.90545	3.43066	0.0713085
		-0.322743	1.61611	2.36642	-3.01191	3.2004	0.0318322
		-0.214575	1.46977	2.41179	-2.84094	2.92819	0.0113463
		-0.229587	1.31226	2.36694	-2.82612	2.6258	-0.00128947
		-0.253617	1.14572	2.2579	-2.76513	2.31097	-0.0195238
		-0.0924606	0.973338	2.47165	-2.65657	2.00119	-0.0545139
		-0.153456	0.799847	2.23098	-2.53789	1.7105	-0.110806
		0.0810238	0.632104	2.44623	-2.28418	1.44779	-0.183578
		-0.0693747	0.478126	2.19978	-2.33852	1.21713	-0.260879
		-0.00468303	0.344294	2.26719	-2.27656	1.02025	-0.331661
		-0.0183776	0.232937	2.26654	-2.3033	0.858048	-0.392175
		0.125336	0.142006	2.45141	-2.20073	0.72771	-0.443697
		0.12412	0.0673358	2.35815	-2.10991	0.620246	-0.485575
		0.0534021	0.00590054	2.22672	-2.11991	0.523592	-0.511791
		0.139446	-0.0422526	2.27966	-2.00077	0.42887	-0.513375
		0.0987017	-0.0748101	2.19466	-1.99725	0.333674	-0.483294
		0.120229	-0.0902415	2.23983	-1.99937	0.240504	-0.420987
		0.134786	-0.0907436	2.23911	-1.96954	0.15352	-0.335007
		0.104934	-0.0826504	2.18281	-1.97294	0.0767387	-0.242039
		0.125329	-0.0733077	2.17952	-1.92886	0.0154808	-0.162096
		0.219688	-0.0665257	2.34781	-1.90844	-0.0175917	-0.11546

## Sheet: Fy  Non-Dominant
		Mean		standard deviation
		varum	normal	upper varus	lower varus	upper healthy	lower healthy
		0.648669	0.832646	3.61161	-2.31427	1.43753	0.227763
		-0.514118	1.28034	1.56043	-2.58867	2.04152	0.519155
		-5.52036	0.976039	2.33516	-13.3759	2.02072	-0.0686409
		-14.9419	-0.598754	6.01974	-35.9036	1.59016	-2.78767
		-15.5646	-3.59586	5.81121	-36.9405	0.582357	-7.77407
		-16.2863	-7.56153	6.30352	-38.8762	-1.15605	-13.967
		-14.2512	-11.5074	8.10849	-36.6109	-3.26	-19.7548
		-10.8219	-14.3468	6.94835	-28.5921	-4.83074	-23.863
		-9.19927	-15.444	7.66139	-26.0599	-4.95631	-25.9316
		-7.09549	-14.8894	9.59405	-23.785	-3.59965	-26.1791
		-6.86989	-13.359	10.0226	-23.7624	-1.7344	-24.9836
		-6.4918	-11.7207	10.9766	-23.9602	-0.463318	-22.9781
		-7.44942	-10.6545	11.3658	-26.2646	-0.232472	-21.0765
		-9.36067	-10.4724	9.44899	-28.1703	-0.785846	-20.1589
		-12.0452	-11.1623	5.58723	-29.6776	-1.71279	-20.6119
		-14.5536	-12.5545	2.41813	-31.5254	-2.92972	-22.1793
		-17.3669	-14.4744	-0.447121	-34.2866	-4.55976	-24.389
		-20.28	-16.7936	-3.59332	-36.9666	-6.67916	-26.9079
		-23.1983	-19.3895	-7.09574	-39.3009	-9.27778	-29.5011
		-25.3762	-22.0865	-9.82899	-40.9234	-12.246	-31.927
		-27.1268	-24.6484	-12.119	-42.1346	-15.3376	-33.9593
		-28.5189	-26.8356	-14.4505	-42.5872	-18.2011	-35.4701
		-28.9625	-28.4855	-15.541	-42.3839	-20.4821	-36.4889
		-28.762	-29.5575	-15.7031	-41.8209	-21.9389	-37.1761
		-28.1596	-30.1219	-15.2739	-41.0453	-22.5371	-37.7067
		-26.6271	-30.305	-13.4416	-39.8125	-22.4578	-38.1522
		-25.3725	-30.2256	-12.2053	-38.5398	-21.9825	-38.4687
		-24.3126	-29.9559	-11.2562	-37.3691	-21.3516	-38.5601
		-23.4047	-29.5167	-10.6334	-36.176	-20.7	-38.3335
		-22.7569	-28.8983	-10.242	-35.2718	-20.0601	-37.7366
		-21.9585	-28.0881	-9.89023	-34.0268	-19.3974	-36.7789
		-21.1452	-27.0886	-9.44502	-32.8453	-18.655	-35.5222
		-20.1345	-25.9265	-8.88204	-31.387	-17.7951	-34.0579
		-19.5431	-24.6459	-8.40124	-30.685	-16.8112	-32.4805
		-18.8432	-23.2939	-7.59662	-30.0898	-15.7164	-30.8715
		-18.0578	-21.9031	-6.85699	-29.2586	-14.522	-29.2842
		-16.8771	-20.484	-5.72474	-28.0295	-13.2307	-27.7373
		-15.7677	-19.0316	-4.39212	-27.1433	-11.8474	-26.2157
		-14.3628	-17.5381	-3.36651	-25.3592	-10.3946	-24.6816
		-13.1061	-16.0074	-2.36188	-23.8504	-8.91686	-23.098
		-11.6313	-14.4578	-0.930969	-22.3316	-7.46949	-21.4461
		-10.4751	-12.9151	0.170764	-21.121	-6.10031	-19.7299
		-9.13511	-11.3986	1.60525	-19.8755	-4.82902	-17.9681
		-7.73375	-9.90976	2.7347	-18.2022	-3.63534	-16.1842
		-6.36667	-8.43063	4.16901	-16.9023	-2.46097	-14.4003
		-4.70987	-6.92988	5.80537	-15.2251	-1.22925	-12.6305
		-3.09241	-5.3749	7.51172	-13.6965	0.127757	-10.8776
		-1.36421	-3.74231	9.34069	-12.0691	1.64696	-9.13158
		0.30114	-2.02266	11.2355	-10.6332	3.32829	-7.37361
		2.23562	-0.220148	13.2251	-8.75388	5.14337	-5.58366
		3.93446	1.65236	15.1447	-7.27583	7.0507	-3.74597
		5.90605	3.57965	17.2388	-5.42666	9.01144	-1.85213
		7.82694	5.54821	19.3262	-3.67235	11.0017	0.0946888
		9.93816	7.54608	21.4618	-1.58551	13.017	2.07517
		11.9909	9.56042	23.7071	0.27466	15.0656	4.05528
		13.9609	11.5757	25.7527	2.16915	17.1535	5.99797
		15.8559	13.5739	27.6268	4.08495	19.2688	7.87906
		17.791	15.535	29.6014	5.98063	21.3756	9.69445
		19.2464	17.4359	31.1122	7.38068	23.4192	11.4527
		20.8958	19.2518	32.7179	9.07369	25.3438	13.1597
		22.1551	20.957	34.0812	10.229	27.1078	14.8061
		23.2876	22.5267	35.1475	11.4278	28.6876	16.3658
		24.52	23.944	36.3719	12.6681	30.0837	17.8043
		25.4987	25.198	37.2933	13.7042	31.3038	19.0921
		26.3066	26.2856	37.959	14.6543	32.3596	20.2116
		27.1369	27.2097	38.7566	15.5173	33.2599	21.1595
		27.7024	27.9737	39.1652	16.2396	34.0076	21.9399
		28.2144	28.5803	39.5909	16.838	34.6015	22.5591
		28.6391	29.0293	39.8658	17.4124	35.0379	23.0206
		28.7433	29.3176	40.0118	17.4748	35.3113	23.3238
		29.0827	29.4404	40.1609	18.0045	35.4163	23.4646
		28.9991	29.3897	39.9556	18.0426	35.3423	23.4371
		28.8957	29.1566	39.8167	17.9746	35.0766	23.2366
		28.5151	28.7289	39.2912	17.7389	34.6007	22.8572
		28.2151	28.093	38.9942	17.436	33.8945	22.2914
		27.6575	27.2347	38.1429	17.1722	32.9453	21.5242
		27.1265	26.1458	37.6671	16.5859	31.7521	20.5396
		26.2963	24.8333	36.9056	15.687	30.3346	19.332
		25.4208	23.3209	36.0953	14.7462	28.7245	17.9174
		24.8067	21.6522	35.3149	14.2985	26.9609	16.3435
		23.5118	19.8779	33.9504	13.0731	25.074	14.6818
		22.5776	18.0453	32.9154	12.2398	23.0838	13.0067
		21.1118	16.1909	31.3059	10.9177	21.0065	11.3753
		19.8445	14.3432	29.8339	9.85512	18.8637	9.8228
		18.3399	12.5302	27.8855	8.79427	16.6913	8.36918
		16.932	10.7833	26.0357	7.82827	14.5421	7.02446
		15.5785	9.13757	24.2902	6.86675	12.4822	5.79291
		14.129	7.62412	22.2431	6.01495	10.5679	4.68035
		12.7122	6.26361	20.1793	5.24505	8.83042	3.6968
		11.3116	5.06435	18.0604	4.56282	7.2789	2.8498
		9.89454	4.02513	15.8837	3.9054	5.91343	2.13682
		8.73304	3.13959	14.1116	3.35449	4.73499	1.54418
		7.52349	2.39805	12.3021	2.74484	3.74264	1.05345
		6.69739	1.7882	10.7827	2.61203	2.92433	0.652064
		5.74939	1.2954	9.31438	2.1844	2.25095	0.339858
		4.93433	0.90496	7.93132	1.93734	1.68628	0.123637
		4.15591	0.604551	6.66894	1.64288	1.20606	0.00303719
		3.6892	0.384484	5.6861	1.69231	0.807417	-0.0384495
		3.14705	0.235514	4.71548	1.57861	0.5008	-0.0297731
		2.49307	0.145874	3.65366	1.33249	0.293801	-0.0020523
		2.126	0.0999044	3.02499	1.22702	0.18148	0.0183284

## Sheet: Fz   Non-dominant
		Mean		Standard deviation
		varum	normal	upper varus	lower varus	upper healthy	lower healthy
		13.3068	0.000591001	20.7887	5.82484	0.00211335	-0.000931353
		12.6116	0.001182	16.2718	8.95143	0.00422671	-0.00186271
		28.0525	-0.00055199	47.9018	8.20322	0.00674549	-0.00784947
		85.0872	0.759871	144.48	25.6943	2.32717	-0.807426
		119.273	8.9271	182.069	56.4767	18.606	-0.751775
		124.544	26.1392	165.962	83.1268	45.7894	6.48898
		108.618	50.1724	136.084	81.1533	76.3657	23.9792
		101.804	75.3827	123.796	79.8121	102.967	47.7986
		106.108	96.5336	134.062	78.1546	122.472	70.5955
		111.283	111.028	137.422	85.1447	136.23	85.8259
		114.408	118.622	136.002	92.8137	145.457	91.7876
		115.107	120.573	137.49	92.7231	149.25	91.896
		116.53	118.729	146.258	86.8017	148.211	89.2477
		118.458	114.992	150.659	86.2568	144.77	85.2136
		118.85	111.065	147.924	89.7767	141.155	80.9748
		121.018	108.326	147.747	94.2902	138.46	78.1925
		126.32	107.694	152.057	100.583	137.112	78.2768
		132.139	109.493	156.613	107.666	137.349	81.6373
		138.029	113.462	160.924	115.133	139.287	87.6358
		143.608	118.937	165.677	121.538	142.894	94.9794
		147.707	125.143	168.979	126.435	147.978	102.308
		152.553	131.445	175.238	129.868	154.085	108.804
		157.142	137.469	181.201	133.083	160.534	114.403
		163.462	143.073	189.242	137.683	166.681	119.465
		168.99	148.264	195.734	142.246	172.176	124.351
		174.552	153.109	200.842	148.261	176.958	129.261
		179.067	157.695	205.448	152.686	181.148	134.243
		183.234	162.1	210.087	156.381	184.971	139.228
		186.795	166.366	213.603	159.987	188.673	144.06
		190.299	170.485	217.46	163.138	192.431	148.539
		194.213	174.392	221.775	166.652	196.302	152.481
		197.411	177.988	225.837	168.985	200.181	155.794
		199.742	181.169	228.663	170.822	203.841	158.497
		202.179	183.867	231.113	173.245	207.04	160.694
		204.383	186.059	234.626	174.141	209.613	162.506
		205.644	187.78	235.604	175.683	211.544	164.016
		207.1	189.092	237.132	177.067	212.912	165.273
		207.495	190.075	237.673	177.317	213.862	166.289
		208.111	190.804	238.808	177.414	214.542	167.066
		207.343	191.312	237.872	176.814	215.021	167.603
		207.4	191.612	238.145	176.655	215.333	167.891
		207.023	191.689	237.359	176.687	215.463	167.915
		206.478	191.524	236.594	176.362	215.384	167.663
		205.147	191.105	234.954	175.341	215.065	167.144
		203.93	190.442	233.993	173.868	214.508	166.376
		202.285	189.567	231.363	173.207	213.736	165.397
		199.925	188.522	228.931	170.92	212.778	164.266
		198.083	187.357	226.962	169.204	211.683	163.032
		197.029	186.112	225.361	168.696	210.496	161.729
		194.488	184.813	222.264	166.712	209.247	160.378
		191.996	183.472	218.73	165.263	207.966	158.979
		189.674	182.085	216.001	163.347	206.656	157.513
		186.711	180.631	212.415	161.008	205.298	155.965
		184.177	179.09	210.084	158.271	203.859	154.32
		180.821	177.428	205.626	156.016	202.285	152.571
		177.905	175.618	202.475	153.335	200.511	150.725
		173.963	173.637	197.797	150.13	198.488	148.786
		170.629	171.453	194.909	146.35	196.147	146.758
		166.418	169.049	190.146	142.689	193.464	144.634
		162.999	166.416	186.552	139.445	190.436	142.396
		158.736	163.551	182.524	134.947	187.072	140.029
		154.309	160.458	177.697	130.921	183.404	137.512
		149.814	157.137	173.34	126.289	179.45	134.824
		144.84	153.579	167.8	121.879	175.216	131.941
		140.602	149.76	163.813	117.39	170.696	128.823
		135.675	145.657	159.015	112.336	165.89	125.423
		130.931	141.252	154.206	107.657	160.803	121.702
		125.309	136.538	148.48	102.138	155.438	117.637
		120.517	131.513	143.571	97.4639	149.801	113.224
		115.095	126.17	138.129	92.0611	143.877	108.462
		109.898	120.491	132.824	86.9716	137.633	103.349
		104.849	114.458	127.744	81.9542	131.036	97.8802
		99.4481	108.07	122.47	76.4262	124.08	92.0607
		94.2269	101.36	116.934	71.5198	116.803	85.9179
		88.6182	94.4057	111.325	65.9118	109.291	79.5202
		83.7017	87.3171	105.591	61.8126	101.652	72.982
		78.5714	80.2216	100.029	57.1141	93.9889	66.4544
		72.9541	73.2321	94.1125	51.7956	86.3784	60.0858
		67.9587	66.4315	88.7572	47.1601	78.8729	53.99
		63.2747	59.8682	83.6219	42.9276	71.5066	48.2298
		57.8343	53.5693	77.0906	38.578	64.31	42.8286
		53.7212	47.5615	71.8735	35.5689	57.3304	37.7926
		49.0032	41.8847	65.9172	32.0892	50.6397	33.1297
		45.2558	36.5926	61.9786	28.5329	44.3306	28.8545
		40.754	31.7421	55.7181	25.7898	38.4967	24.9875
		37.0462	27.3747	50.7736	23.3188	33.2004	21.5489
		34.0002	23.4954	46.5885	21.4118	28.4544	18.5365
		30.7091	20.0717	41.4983	19.9199	24.23	15.9134
		28.12	17.0384	37.6703	18.5698	20.4715	13.6053
		25.1535	14.3211	33.6732	16.6339	17.1148	11.5274
		23.2365	11.8601	30.2846	16.1885	14.1049	9.61544
		21.1605	9.62347	27.3602	14.9607	11.4055	7.84146
		18.7512	7.60795	24.1237	13.3787	9.00799	6.2079
		17.5506	5.82732	22.4821	12.6191	6.9211	4.73354
		15.9483	4.29864	20.0199	11.8767	5.15538	3.4419
		14.0066	3.03314	17.2186	10.7947	3.71087	2.3554
		13.5679	2.03273	16.3039	10.8318	2.57104	1.49441
		12.106	1.28819	14.2708	9.94115	1.70608	0.870307
		11.8888	0.777192	14.2056	9.57203	1.08279	0.471594
		10.691	0.463715	12.3793	9.00267	0.667668	0.259761
		10.0963	0.301858	11.4247	8.7679	0.423147	0.180569
