# Supplementary material for: A comparison of running kinetics in children with and without genu varus: A cross sectional study
Source: PLoS One. 2017 Sep 19;12(9):e0185057. doi: 10.1371/journal.pone.0185057 (PMC5605008; doi:10.1371/journal.pone.0185057)
Supplement: S2 File — (S2 Fig 4). (XLSX) [file pone.0185057.s002.xlsx]

## Sheet: Figure 4
				Mean			Standard Deviation
				Impulse x			Impulse x
				Dominant	Non-dominant		Dominant	Non-dominant
			Healthy controls	0.92	0.91		0.26	0.31
			Genu Varus	1.48	1.33		0.73	0.37
			Mean			Standard Deviation
			Impulse y			Impulse y
			Dominant	Non-dominant		Dominant	Non-dominant
		Healthy controls	4.7	4.67		0.92	0.86
		Genu Varus	5.15	4.54		1.23	1.04
			Mean			Standard Deviation
			Impusle z			Impusle z
			Dominant	Non-dominant		Dominant	Non-dominant
		Healthy controls	33.66	33.18		3.39	3.49
		Genu Varus	34.48	34.19		4.7	5.43

## Sheet: Figure 3
lo
							Mean
							Dominant	Non-dominant
						Healthy controls	61	63.9
						Genu varus	94.4	87.4
							Standard deviation
							Dominant	Non-dominant
						Healthy controls	13.9	17.9
						Genu varus	19.8	25.7
