# Supplementary material for: A comparison of running kinetics in children with and without genu varus: A cross sectional study
Source: PLoS One. 2017 Sep 19;12(9):e0185057. doi: 10.1371/journal.pone.0185057 (PMC5605008; doi:10.1371/journal.pone.0185057)
Supplement: S3 File — (S3 Fig 5). (XLSX) [file pone.0185057.s003.xlsx]

## Sheet: free moment Dominant
			Mean		Standard deviation
			varum	normal	upper v	lower v	upper n	lower n
			-1.22261e-05	-7.43704e-06	0.00012837	-0.000152822	0.000155498	-0.000170372
			-2.68796e-05	-1.07606e-06	0.000151442	-0.000205201	0.000144348	-0.0001465
			7.42367e-05	0.000113906	0.000316866	-0.000168392	0.000379673	-0.000151861
			0.00032271	0.000345598	0.00069287	-4.74505e-05	0.000822045	-0.00013085
			0.000689824	0.000630252	0.00121515	0.000164501	0.00121997	4.05298e-05
			0.00108293	0.000842484	0.00177027	0.000395582	0.0013426	0.000342368
			0.00138613	0.000866342	0.00234183	0.00043042	0.00156843	0.000164256
			0.00152621	0.000691674	0.00293475	0.00011766	0.00225984	-0.000876493
			0.00150763	0.000439486	0.00341509	-0.000399831	0.00296147	-0.0020825
			0.00138143	0.000267954	0.00362098	-0.000858117	0.00341512	-0.00287922
			0.00118814	0.000250181	0.00349104	-0.00111477	0.00356192	-0.00306156
			0.000939479	0.000338174	0.00311968	-0.00124072	0.0035638	-0.00288745
			0.00064195	0.000424837	0.00273749	-0.00145359	0.0036235	-0.00277383
			0.000326171	0.00043255	0.00252573	-0.00187339	0.00372036	-0.00285526
			5.79541e-05	0.000363857	0.00246039	-0.00234448	0.00372064	-0.00299293
			-7.78185e-05	0.000298447	0.00248064	-0.00263627	0.00364409	-0.00304719
			-1.72185e-05	0.000349492	0.00262114	-0.00265558	0.00364966	-0.00295067
			0.000239519	0.000600532	0.00294097	-0.00246193	0.00386442	-0.00266336
			0.000611374	0.00105741	0.00340942	-0.00218667	0.00427447	-0.00215965
			0.000965288	0.00164055	0.00388563	-0.00195506	0.0047671	-0.00148599
			0.00117991	0.00221922	0.00422741	-0.00186758	0.00524324	-0.000804803
			0.00120147	0.00266712	0.00439722	-0.00199428	0.00565938	-0.000325134
			0.00105731	0.00290825	0.00444925	-0.00233463	0.00598038	-0.000163876
			0.000828487	0.00293116	0.00445625	-0.00279927	0.00615911	-0.000296792
			0.000602138	0.00277055	0.00447932	-0.00327504	0.00618132	-0.000640225
			0.000432116	0.00247586	0.00456878	-0.00370455	0.00608232	-0.0011306
			0.000327604	0.0020895	0.00474948	-0.00409427	0.00592274	-0.00174374
			0.000268246	0.00164557	0.00500175	-0.00446526	0.00576657	-0.00247543
			0.00022964	0.00118103	0.00527234	-0.00481306	0.00566063	-0.00329857
			0.000201414	0.000743107	0.00550786	-0.00510503	0.00561672	-0.00413051
			0.000190407	0.000383215	0.0056809	-0.00530009	0.00561589	-0.00484946
			0.000213076	0.000142818	0.00579568	-0.00536953	0.00562976	-0.00534412
			0.000285502	4.17061e-05	0.00587946	-0.00530846	0.00563767	-0.00555426
			0.000417619	7.48305e-05	0.00597065	-0.00513541	0.00563276	-0.0054831
			0.000611406	0.00021753	0.00610608	-0.00488327	0.00562245	-0.00518739
			0.000861834	0.000435265	0.00631255	-0.00458888	0.00562665	-0.00475613
			0.00115781	0.000693361	0.00660034	-0.00428473	0.00567148	-0.00428476
			0.00148292	0.000964244	0.00695926	-0.00399343	0.00577936	-0.00385087
			0.00181741	0.00123131	0.00735925	-0.00372443	0.00595957	-0.00349696
			0.00214132	0.00148842	0.00775675	-0.0034741	0.00620447	-0.00322763
			0.00243834	0.00173561	0.0081064	-0.00322972	0.00649007	-0.00301886
			0.00269852	0.00197251	0.00837275	-0.00297572	0.00677966	-0.00283463
			0.00291769	0.00219375	0.00853582	-0.00270044	0.00702974	-0.00264224
			0.00309402	0.00238867	0.00858908	-0.00240103	0.00719977	-0.00242244
			0.00322359	0.00254632	0.00853247	-0.0020853	0.00726556	-0.00217291
			0.00329861	0.00266284	0.00836659	-0.00176936	0.00723115	-0.00190547
			0.00331049	0.00274524	0.00809552	-0.00147453	0.00712801	-0.00163752
			0.00325795	0.0028094	0.00773977	-0.00122386	0.00700077	-0.00138196
			0.00315477	0.00287175	0.00734645	-0.0010369	0.0068845	-0.00114099
			0.00303063	0.00294195	0.00697712	-0.000915856	0.00679255	-0.000908642
			0.00292198	0.0030203	0.00667614	-0.000832174	0.00671861	-0.00067802
			0.00285795	0.00310003	0.00645246	-0.000736564	0.00664913	-0.000449075
			0.00285137	0.0031727	0.0062942	-0.00059145	0.00657725	-0.000231852
			0.00289942	0.00323283	0.00619056	-0.000391715	0.00650666	-4.09989e-05
			0.00298964	0.00327984	0.00613688	-0.000157607	0.00644659	0.0001131
			0.00310624	0.0033169	0.00612868	8.37992e-05	0.00640467	0.000229134
			0.00323353	0.00334835	0.00615643	0.000310623	0.00638355	0.00031315
			0.00335698	0.00337697	0.00620429	0.000509673	0.00638046	0.000373481
			0.00346343	0.00340212	0.00625097	0.000675882	0.00638811	0.000416125
			0.00354092	0.00341924	0.00627279	0.000809041	0.00639517	0.000443315
			0.00357878	0.00342057	0.00624905	0.000908523	0.00638643	0.000454706
			0.00356913	0.00339688	0.00616674	0.000971527	0.00634455	0.000449206
			0.00350918	0.00334013	0.0060221	0.000996271	0.00625316	0.000427099
			0.00340239	0.00324581	0.005819	0.000985772	0.00609968	0.000391942
			0.00325804	0.00311448	0.00556785	0.000948224	0.00587841	0.000350559
			0.00308908	0.00295155	0.00528373	0.000894423	0.0055923	0.000310798
			0.00290916	0.00276569	0.0049844	0.000833929	0.00525438	0.000277001
			0.00272965	0.00256709	0.00468724	0.000772069	0.00488649	0.000247692
			0.00255772	0.00236599	0.00440543	0.000710011	0.00451545	0.000216519
			0.00239637	0.00217128	0.00414473	0.000647999	0.00416662	0.000175948
			0.00224596	0.00198934	0.00390384	0.00058808	0.00385722	0.000121457
			0.0021059	0.00182395	0.00367864	0.000533157	0.00359218	5.57245e-05
			0.00197489	0.00167697	0.00346551	0.00048427	0.00336545	-1.15215e-05
			0.00185038	0.00154878	0.00326067	0.000440079	0.00316679	-6.92274e-05
			0.00172856	0.00143778	0.00305889	0.000398222	0.0029881	-0.000112544
			0.00160593	0.00133975	0.00285434	0.000357523	0.00282467	-0.000145173
			0.0014807	0.00124883	0.00264288	0.000318517	0.00267228	-0.000174627
			0.00135282	0.00115965	0.00242389	0.00028174	0.00252481	-0.000205503
			0.00122335	0.0010695	0.00220182	0.000244872	0.00237516	-0.000236163
			0.00109448	0.00097814	0.00198731	0.000201658	0.00221709	-0.000260806
			0.000969121	0.000886602	0.0017931	0.000145137	0.00204618	-0.000272971
			0.000849448	0.000796268	0.00162421	7.46876e-05	0.00186053	-0.000267989
			0.000735054	0.000708189	0.00147053	-4.17957e-07	0.00166141	-0.000245033
			0.000623481	0.000621945	0.00131408	-6.71177e-05	0.00145234	-0.000208455
			0.000513271	0.000535209	0.00114472	-0.000118182	0.00123845	-0.000168032
			0.00040648	0.000445808	0.000968273	-0.000155313	0.00102811	-0.000136492
			0.000308189	0.000355055	0.000801371	-0.000184994	0.00083366	-0.00012355
			0.000223716	0.000268731	0.00065905	-0.000211618	0.000666855	-0.000129393
			0.000155791	0.000194216	0.000544787	-0.000233205	0.000533092	-0.000144661
			0.000103841	0.00013622	0.000451654	-0.000243973	0.000431824	-0.000159385
			6.49751e-05	9.46417e-05	0.000370528	-0.000240578	0.000359122	-0.000169839
			3.54313e-05	6.56394e-05	0.00029668	-0.000225817	0.000308218	-0.00017694
			1.15507e-05	4.41662e-05	0.000231837	-0.000208735	0.0002727	-0.000184368
			-9.51505e-06	2.57471e-05	0.000182652	-0.000201682	0.000248642	-0.000197148
			-2.89805e-05	6.97353e-06	0.000155356	-0.000213317	0.000231379	-0.000217432
			-4.59112e-05	-1.41947e-05	0.00014837	-0.000240192	0.000216317	-0.000244706
			-5.77242e-05	-3.73278e-05	0.000150432	-0.00026588	0.000203264	-0.000277919
			-6.1712e-05	-5.81581e-05	0.000147019	-0.000270443	0.000190599	-0.000306915
			-5.69458e-05	-6.8684e-05	0.000129422	-0.000243314	0.000165377	-0.000302745
			-4.56501e-05	-6.06578e-05	0.000100715	-0.000192015	0.000116166	-0.000237481
			-3.29624e-05	-3.23392e-05	7.77091e-05	-0.000143634	0.000112102	-0.00017678
peak adduction free moment

## Sheet: free moment Non-Dominant
			normal	varum	upper n	lower n	upper v	lower v
			3.6603e-07	8.9442e-05	0.000162745	-0.000162013	0.000257024	-7.81404e-05
			-8.31955e-06	0.000112489	0.000198495	-0.000215135	0.000293538	-6.85611e-05
			9.42524e-05	0.000196372	0.000320625	-0.00013212	0.000392536	2.0759e-07
			0.000334474	0.000340025	0.000590654	7.82937e-05	0.000663889	1.616e-05
			0.000676248	0.000511244	0.0011108	0.000241697	0.0010418	-1.93139e-05
			0.00102034	0.000661231	0.00180654	0.000234144	0.00138819	-6.57242e-05
			0.00125013	0.000760313	0.00246556	3.47056e-05	0.00167752	-0.000156893
			0.00129838	0.000822733	0.00290535	-0.000308584	0.00204288	-0.000397417
			0.00118556	0.000885388	0.00309197	-0.00072086	0.00259006	-0.000819283
			0.00100656	0.000963972	0.00316881	-0.0011557	0.00322985	-0.0013019
			0.000861114	0.00103668	0.00326768	-0.00154545	0.00377437	-0.00170102
			0.000784147	0.00106275	0.00334274	-0.00177445	0.00407354	-0.00194804
			0.000744385	0.00101083	0.00327032	-0.00178155	0.0040716	-0.00204994
			0.000693691	0.000874014	0.00304552	-0.00165814	0.0038114	-0.00206337
			0.000618225	0.000672147	0.00288215	-0.0016457	0.00341653	-0.00207223
			0.000563124	0.000449189	0.00300146	-0.00187522	0.00304373	-0.00214535
			0.000614357	0.000268398	0.00334089	-0.00211218	0.00280243	-0.00226564
			0.00083939	0.000198317	0.0037545	-0.00207572	0.00271796	-0.00232133
			0.00122794	0.000278925	0.00420515	-0.00174926	0.0027744	-0.00221655
			0.00167987	0.000490286	0.00467053	-0.00131078	0.00294832	-0.00196775
			0.00204763	0.000755852	0.00503212	-0.000936864	0.00319807	-0.00168637
			0.00220471	0.000979283	0.00515188	-0.000742464	0.0034625	-0.00150394
			0.00210156	0.00108979	0.00502092	-0.000817799	0.00369475	-0.00151516
			0.00177629	0.00106861	0.00475675	-0.00120418	0.00386995	-0.00173273
			0.00132026	0.00094582	0.00448464	-0.00184413	0.00395882	-0.00206718
			0.000833847	0.000778038	0.0042757	-0.002608	0.00394821	-0.00239213
			0.000397921	0.000623731	0.00415383	-0.00335799	0.00388619	-0.00263873
			6.21661e-05	0.000525212	0.00411085	-0.00398652	0.00386983	-0.0028194
			-0.000153821	0.000498506	0.00413156	-0.0044392	0.00397008	-0.00297307
			-0.000252861	0.000532804	0.00421301	-0.00471873	0.00417155	-0.00310594
			-0.000253204	0.000600608	0.00435579	-0.00486219	0.00439325	-0.00319204
			-0.00018212	0.00067436	0.00454622	-0.00491046	0.00455964	-0.00321092
			-6.72462e-05	0.000740249	0.00475712	-0.00489161	0.00464909	-0.00316859
			7.17936e-05	0.000802425	0.00496494	-0.00482135	0.00469416	-0.00308931
			0.000227362	0.000877845	0.00516299	-0.00470827	0.00475123	-0.00299554
			0.000402073	0.000987326	0.00536202	-0.00455787	0.00486755	-0.0028929
			0.000603475	0.00114759	0.00558139	-0.00437444	0.00506586	-0.00277068
			0.000837537	0.00136661	0.00583696	-0.00416188	0.00534664	-0.00261342
			0.00110421	0.001642	0.0061302	-0.00392177	0.00569635	-0.00241235
			0.00139683	0.00196144	0.00644458	-0.00365093	0.00609294	-0.00217006
			0.0017038	0.00230517	0.00675042	-0.00334281	0.00650912	-0.00189878
			0.00201118	0.00264927	0.00701633	-0.00299397	0.00691464	-0.0016161
			0.00230377	0.00296949	0.00721844	-0.00261089	0.00727859	-0.00133961
			0.00256515	0.00324469	0.00734404	-0.00221374	0.00757283	-0.00108346
			0.00277852	0.00345913	0.00739038	-0.00183335	0.00777524	-0.000856977
			0.00292951	0.00360465	0.00736233	-0.00150332	0.00787583	-0.000666523
			0.00301091	0.00368192	0.00727053	-0.00124872	0.00787881	-0.000514975
			0.00302763	0.00370155	0.00712973	-0.00107447	0.00780285	-0.000399752
			0.00299741	0.00368287	0.00695521	-0.000960395	0.00767391	-0.000308174
			0.0029455	0.00364958	0.00675939	-0.000868392	0.00751682	-0.000217652
			0.00289553	0.003624	0.00655088	-0.000759821	0.00735352	-0.00010553
			0.0028619	0.00362208	0.00633524	-0.000611447	0.00720494	3.9231e-05
			0.00284788	0.00365139	0.00611947	-0.000423706	0.00708893	0.000213848
			0.00285001	0.00371057	0.00591852	-0.000218496	0.00701355	0.000407587
			0.00286396	0.00379016	0.0057528	-2.48829e-05	0.00697394	0.00060638
			0.0028874	0.00387566	0.00563516	0.000139643	0.00695872	0.000792593
			0.00291836	0.00395212	0.00556223	0.000274501	0.00695661	0.000947623
			0.00295358	0.00400773	0.00552151	0.000385654	0.00695769	0.00105777
			0.00298825	0.00403493	0.00549836	0.000478134	0.00695223	0.00111763
			0.00301598	0.00402987	0.00547409	0.000557868	0.00693042	0.00112931
			0.00302841	0.00399095	0.00542637	0.00063045	0.00688144	0.00110046
			0.003016	0.00391737	0.00533659	0.000695413	0.00679365	0.00104108
			0.00297136	0.00380811	0.00519586	0.000746863	0.00665593	0.00096029
			0.00289277	0.0036627	0.00500575	0.000779785	0.00646089	0.000864512
			0.0027855	0.00348212	0.00477754	0.000793461	0.00620563	0.000758608
			0.00266022	0.00326951	0.00453055	0.000789899	0.00589307	0.000645955
			0.00252904	0.00302946	0.00428735	0.000770731	0.00553124	0.000527678
			0.00240177	0.00276785	0.00406636	0.000737177	0.00513308	0.00040262
			0.00228288	0.00249299	0.00387428	0.000691487	0.0047159	0.000270084
			0.00217121	0.0022169	0.00370539	0.000637027	0.00429943	0.000134376
			0.00206127	0.00195472	0.00354796	0.000574581	0.0039034	6.03237e-06
			0.00194645	0.00172164	0.00339319	0.00049972	0.00354549	-0.000102211
			0.00182273	0.00152866	0.00323919	0.000406269	0.0032393	-0.00018198
			0.0016911	0.0013796	0.00308683	0.000295363	0.00299209	-0.000232894
			0.00155703	0.00127044	0.00293289	0.00018116	0.00280263	-0.000261747
			0.00142725	0.00119076	0.0027711	8.34027e-05	0.00265979	-0.000278258
			0.00130547	0.00112695	0.00259909	1.18514e-05	0.00254453	-0.000290621
			0.00119005	0.00106631	0.00242216	-4.20688e-05	0.00243589	-0.000303272
			0.00107496	0.00100052	0.00224792	-9.80043e-05	0.00231899	-0.000317947
			0.000954235	0.000926859	0.0020791	-0.000170632	0.00218819	-0.000334469
			0.000826728	0.000846852	0.00191212	-0.000258663	0.00204403	-0.000350327
			0.000697827	0.000764104	0.00174224	-0.000346583	0.00188813	-0.000359924
			0.000575828	0.000682	0.00156698	-0.000415323	0.00172006	-0.000356055
			0.00046653	0.000602272	0.00138657	-0.000453512	0.00153947	-0.000334931
			0.00037093	0.000524349	0.00120395	-0.000462093	0.00135037	-0.000301674
			0.000286997	0.000446975	0.0010252	-0.000451203	0.00116431	-0.00027036
			0.00021279	0.000370645	0.000859207	-0.000433626	0.00099625	-0.000254959
			0.000147798	0.000298884	0.000715035	-0.000419438	0.000853955	-0.000256186
			9.25244e-05	0.00023658	0.000596669	-0.00041162	0.00073281	-0.00025965
			4.79385e-05	0.000187128	0.000501139	-0.000405262	0.000624798	-0.000250542
			1.51274e-05	0.000151034	0.00042361	-0.000393355	0.00052827	-0.000226201
			-5.53395e-06	0.000126462	0.000362066	-0.000373134	0.000446585	-0.000193661
			-1.55565e-05	0.000110433	0.000315758	-0.000346871	0.000382131	-0.000161265
			-1.85771e-05	9.96108e-05	0.00028275	-0.000319905	0.00033528	-0.000136058
			-1.90686e-05	9.07385e-05	0.000260274	-0.000298411	0.000306124	-0.000124647
			-2.01326e-05	8.1051e-05	0.000245022	-0.000285287	0.000290411	-0.000128309
			-2.18317e-05	6.89734e-05	0.000233496	-0.000277159	0.000276111	-0.000138164
			-2.15026e-05	5.48277e-05	0.000224228	-0.000267233	0.000251694	-0.000142039
			-1.62102e-05	4.07123e-05	0.00022082	-0.00025324	0.000215624	-0.0001342
			-5.71506e-06	2.92219e-05	0.000231364	-0.000242795	0.000177631	-0.000119187
			6.08783e-06	2.14909e-05	0.000259139	-0.000246964	0.000152358	-0.000109376
